# Supplementary material for: Temporally-aware algorithms for the classification of anuran sounds
Source: PeerJ. 2018 May 4;6:e4732. doi: 10.7717/peerj.4732 (PMC5937479; doi:10.7717/peerj.4732)
Supplement: Supplemental Information 66 [file peerj-06-4732-s066.m]

function ROCxValidacion

clear all;
clc;

% Tabla con Instance Selection (18 parámetros)
T18InsSel = [
    0.53623    0.75472;
    0.74106    0.89575;
    0.8343     0.93007;
    0.7        0.85833;
    0.63333    0.86038;
    0.62222    0.81871;
    0.49275    0.81385;
    0.63333    0.82704;
    0.57295    0.8379;];

% Tabla con Instance Selection (5 parámetros)
T5InsSel =[
    0.4783	0.7296;
    0.5899	0.7821;
    0.8377	0.9152;
    0.6855	0.8649;
    0.4333	0.7417;
    0.3778	0.702;
    0.5159	0.8102;
    0.33	0.6649;
    0.4425	0.7449;
    ];

% Tabla con crosvalidación (18 parámetros)
T18xVal =[
    0.71597     0.8284;
    0.76042    0.87819;
    0.6875     0.91065;
    0.55556    0.81854;
    0.34028     0.6752;
    0.47222    0.76828;
    0.45       0.78283;
    0.52083    0.81806;
    0.40278    0.68994;
];

% Tabla con crosvalidación (5 parámetros)
T5xVal =[
    0.47153    0.67039;
     0.5875    0.78986;
    0.69097    0.89971;
    0.58681     0.8456;
    0.33333    0.66667;
    0.33333    0.66667;
    0.30833    0.71188;
    0.33333    0.66667;
    0.39167    0.67587;
    ];


% Tabla con crosvalidación (18 parámetros) y con test en todos los ficheros
T18xValCom =[
    0.73744    0.84531;
    0.79601    0.89475;
    0.86304    0.95997;
    0.71027    0.88157;
    0.3936     0.70796;
    0.53164    0.79963;
    0.5029     0.7985;
    0.5622     0.83504;
    0.45399    0.70633];

% Tabla con crosvalidación (5 parámetros) y con test en todos los ficheros
T5xValCom =[
    0.5128	0.7138;
    0.6386	0.8239;
    0.8039	0.9362;
    0.6678	0.8711;
    0.3333	0.6667;
    0.3333	0.6667;
    0.3891	0.7457;
    0.3333	0.6667;
    0.3902	0.6796;
    ];

GraficaROC(T18xVal,T18InsSel,'xValid.','Inst. Sel.');
%GraficaROC(T5xVal,T5InsSel,'xValid.','Inst. Sel.');


kk=1;
%}

%
% Función que traza el gráfico ROC de comparación de algoritmos 
%   para 2 métodos de obtención diferentes
%
function GraficaROC(T1,T2,texto1,texto2)
% T1: matriz 1 de prestaciones (algoritmo,metrica)
%       Métrica 1: Sensitivicty
%       Métrica 2: Specificity
% T2: matriz 2 de prestaciones (algoritmo,metrica)
% texto1: descripción del método 1 en la leyenda
% texto1: descripción del método 2 en la leyenda

nomAlg={'MinDis','MaxLik','DecTr','kNN','SVM','LogReg','Neur','Discr','Bayes','Centroid'};
MarkerVec=['+','o','*','s','d','p','^','v','>'];
color1 = 'b';
color2 = 'r';

% Gráfica correspondiente al método 1
nalg=size(T1,1);
SNS = T1(:,1);
SPC = T1(:,2);
for ialg=1:nalg
    imarker=rem(ialg-1,length(MarkerVec))+1;
    x=100*(1-SPC(ialg)); %Fall-out (1-Specificity)=False Positive Rate
    y=100*SNS(ialg); %Sensitivity=True Positive Rate
    plot(x,y,...
        'Marker',MarkerVec(imarker),'LineStyle','none','MarkerEdgeColor',color1);
    hold all;
end
SNSMed1=100*mean(SNS);
SPCMed1=100*mean(SPC);
plot(100-SPCMed1,SNSMed1,'o','MarkerEdgeColor','k','MarkerFaceColor',color1);
plot([0,100],[0,100],':k');
legend(nomAlg,'Location','NorthEast');
xlabel('False Positive Rate (%)');
ylabel('True Positive Rate (%)');
axis([0,100,0,100]);


% Gráfica correspondiente al método 2
SNS = T2(:,1);
SPC = T2(:,2);
for ialg=1:nalg
    imarker=rem(ialg-1,length(MarkerVec))+1;
    x=100*(1-SPC(ialg)); %Fall-out (1-Specificity)=False Positive Rate
    y=100*SNS(ialg); %Sensitivity=True Positive Rate
    plot(x,y,...
        'Marker',MarkerVec(imarker),'LineStyle','none','MarkerEdgeColor',color2);
    hold all;
end
SNSMed2=100*mean(SNS);
SPCMed2=100*mean(SPC);
plot(100-SPCMed2,SNSMed2,'o','MarkerEdgeColor','k','MarkerFaceColor',color2);

% Leyenda de los métodos
ax1=gca;
axes('Position',get(ax1,'Position'),'Visible','off','Color','none');
line(-1, -1,'LineStyle','none','Marker','*','Color',color1);
line(-1, -1,'LineStyle','none','Marker','*','Color',color2);
axis([0,90,0,110]);
legend({texto1,texto2},'Location','SouthEast','Color','w');
